# Supplementary material for: Comparing tacrolimus level monitoring in peripheral blood mononuclear cells and whole blood within one year after kidney transplantation: a single-center, prospective, observational study
Source: Front Pharmacol. 2025 Jun 11;16:1622702. doi: 10.3389/fphar.2025.1622702 (PMC12187596; doi:10.3389/fphar.2025.1622702)
Supplement: Supplementary file 1 [file DataSheet4.csv]

Number	Transplant time	Tac(mg)	TAC level in Whole Blood(ng/ml)	TAC level in PBMC(ng/ml)	C0/D	C0/D（PBMC）	count	concentration(cells/ml)	Wuzhi capsule（mg）11.25mg	WXDW	weight(kg)	C0/D/W	(PBMC)C0/D/WB	MMF(g)	Novartis Pharma GmbH(mg)	Asahi Kasei Pharma Corporation(mg)50mg/1粒	PFIZER SA(mg)	Methylprednislolne tablets(mg)	Predni sone acetate(mg)	RBC count(*10^12/L)	WBC count(*10^9/L)	NEUT count(*10^9/L)	NEUT(%)	Lymphocyte count(*10^9/L)	Lymphocyte(%)	monocytes count(*10^9/L)	monocytes(%)	basephils(%)	eosinophils(%)	HGB(g/L)	HCT	MCV(%)	MCH(pg)	MCHC(g/L)	RDW(fL)	MPV count(*10^9/L)	MPC(fL)	TBil(μmol/L)	BA(μmol/L)	DBil(μmol/L)	IBil(μmol/L)	TP(g/L)	A/G ratio	Globulion(g/L)	Albumin(g/L)	prealbumin(g/L)	ALT(U/L)	AST(U/L)	uric acid(μmol/L)
FK001	2022/1/19	2	11.8	0.759	5.9	0.3795	5307	1.35×10^7	22.5		34.35	0.171761281	0.011048035	0.5							5.51	2.88																3.8		1.4							27.42	37.31	407
FK002
FK003	2022/1/26	2	14	0.206	7	0.103	1112	2.83×10^6	5.625		25	0.28	0.00412	0.5							5.98	3.81																5.5		2.2							46.08	48.54	279
FK004	2022/2/15	3	6.9	0.123	2.3	0.041			22.5		70	0.032857143	0.000585714	1.5							3.49	2.06								119	0.38					238		6.3		1	5.3	75					8	15	363
FK005
FK006
FK007	2022/2/28		10.4	0.145			1502	3.81×10^6			46.3										4.74	3.17																4.2		0.8							40.28	31.42	401
FK008	2022/3/10	3	11.3	0.381	3.766666667	0.127	2503	6.36×10^6	5.625		25.7	0.146562905	0.004941634		360						5.1	2.63																11.5		3.4							11.6	27	332
FK009	2022/3/8		7.2	0.0907			1697	4.31×10^6			66.5										5.61	3.74								134	0.41					285		8.5		1.2	7.3	75					17	18	307
FK010	2022/3/8	3	10.4	0.06	3.466666667	0.02	1980	5.03×10^6			60.5	0.057300275	0.000330579			200					4.51	2.19								114	0.37					216		6.9		0.9	6	77					11	15	511
FK011
FK012	2022/3/22	2	8.4	0.0881	4.2	0.04405	1699	4.31×10^6	22.5		49	0.085714286	0.00089898	1.75							5.49	3.38								120	0.38					116		12.8		2.3	10.5	71					12	16	295
FK013
FK014	2022/6/6	2.5	13.9	0.236	5.56	0.0944	2468	6.28×10^6	22.5		44.5	0.12494382	0.002121348	0.75							3.97	2.12								121	0.37					239		11.9		1.8	10.1	72					45	29	492
FK015	2022/6/24	1.5	10.2	0.41	6.8	0.273333333	4317	1.1×10^7			66.1	0.102874433	0.004135149	1							8.53	5.43								119	0.37					283		20.8		3.4	17.4	70					15	15	413
FK016	2022/8/19	1.75	9.8	0.282	5.6	0.161142857	2385	6.07×10^6	22.5		46	0.12173913	0.003503106	0.5							5.08	2.45								118	0.38					255		5.9		1.2	4.7	64					13	16	352
FK017	2022/8/19	1.45	9.5	0.165	6.551724138	0.113793103	3109	7.89×10^6	16.875		44	0.148902821	0.002586207			100			5		7.07	4.08								122	0.4					376		12		2.4	9.6	71					17	19	278
FK018	2022/9/26	5.5	12.8	0.5	2.327272727	0.090909091	4424	1.13×10^7	22.5		85	0.027379679	0.001069519	1.75					15		9.07	6.4								121	0.39					184		13.9		2.4	11.5	73					24	12	277
FK019	2022/9/28		11.1	0.35			3829	9.77×10^6			73										6.12	3.53								128	0.4					236		7.7		1.5	6.2	74					32	31	446
FK020	2022/10/26	4	9.4	0.143	2.35	0.03575	3804	9.65×10^6			30	0.078333333	0.001191667								3.43																	10.4		3.4							6.55	16.22	320
FK021	2022/11/18	4.5	10.4	0.169	2.311111111	0.037555556	1604	4.08×10^6		2	33.7	0.068578965	0.001114408			50					5.88	3.19								96	0.3					350		4.9		1.1	3.8	66					14	22	8.8
FK022	2022/12/2	2	8.9	0.0863	4.45	0.04315	913	2.33×10^6	22.5		66	0.067424242	0.000653788			100					4.68	2.97								109	0.36					206		8.9		1.4	7.5	68					10	12	391
FK023	2022/12/6	2	9.8	0.0946	4.9	0.0473	626	1.6×10^6	7.5		63	0.077777778	0.000750794		360						4.14	2.78								103	0.32					255		7.5		1.4	6.1	77					31	28	263
FK024	2022/12/16	2	14.8	0.28	7.4	0.14	1499	3.82×10^6	18.75		28.35	0.261022928	0.004938272		180						7.39	7.47								111	0.37					351		5.4		1	4.4	68					7	11	599
FK025
FK026	2023/1/6	3	10.9	0.141	3.633333333	0.047	1294	3.29×10^6	7.5		54	0.067283951	0.00087037	1.5							4.38	2.46								106	0.33					291		9.5		2.1	7.4	78					28	18	309
FK027	2023/1/4	3	10.2	0.144	3.4	0.048	940	2.39×10^6	45		57	0.059649123	0.000842105		360				5		4.38	3.06								132	0.4					333		9.8		1.5	8.3	68					12	15	296
FK028	2023/1/4	2	10.8	0.306	5.4	0.153	2335	5.95×10^6	11.25		65.4	0.082568807	0.00233945		720						8.7	5.68								137	0.4					275		9.9		1.8	8.1	72					23	24	259
FK029	2023/1/13	1	6.2	0.147	6.2	0.147	967	2.46×10^6	22.5		43.7	0.14187643	0.003363844	1							5.75	3.08								96	0.31					222		4.9		1.2	3.7	68					13	15	392
FK030	2023/2/8	2.5	9	0.333	3.6	0.1332	4709	1.22×10^7	16.875		70	0.051428571	0.001902857	1.25							8.04	4.52								111	0.35					265		5.7		1	4.7	74					15	16	426
FK031	2023/2/13	2.5	10.7	0.391	4.28	0.1564	1725	4.4×10^6			60.5	0.070743802	0.002585124	0.5					2.5		4.77	3.56								107	0.33					218		5.9		2.2	3.7	67					18	15	329
FK032	2023/3/15	3	8.2	0.201	2.733333333	0.067	2319	5.91×10^6	22.5		72	0.037962963	0.000930556			100			5		9.12	6.16								133	41.5					282		5.7		0.9	4.8	81					40	22	249
FK033	2023/3/3	1.75	9.4	0.124	5.371428571	0.070857143	1717	4.37×10^6			66	0.081385281	0.001073593	0.5					50		6.74	4.14								147	45.5					175		8.4		1.3	7.1	74					20	12	224
FK034	2023/5/10	2	5.9	0.0507	2.95	0.02535	1211	3.07×10^6			64.2	0.045950156	0.00039486		720				5		9.02	5.44								117	36.1					342		12.6		2.4	10.2	74					16	14	338
FK035	2023/5/15	3.5	12.8	0.309	3.657142857	0.088285714	1897	4.84×10^6			32	0.114285714	0.002758929								6.72	4.85								113	37.2					216		14.8		2.5	12.3	72					10	17	368
FK036	2023/5/12	3	16.4	0.27	5.466666667	0.09	1188	3.02×10^6	56.25		44.2	0.123680241	0.002036199			100					3.42	1.23								124	38.1					283		11		1.6	9.4	76					6	18	373
FK037
FK038	2023/6/21	1.25	7.6	0.432	6.08	0.3456	2311	5.89×10^6	16.875		59.8	0.101672241	0.005779264	1							5.18	3.21								138	42.4					143		8.3		6.8	6.8	81					12	17	360
FK039	2023/6/21	2	9.3	0.157	4.65	0.0785	1576	4.02×10^6	22.5		62	0.075	0.001266129		720						6.73	4.72								138	42.9					151		9.3		2	7.3	71					21	18	403
FK040	2023/7/14	2	6.4	0.0953	3.2	0.04765	739	1.88×10^6			46.9	0.068230277	0.001015991	0.5					5		4.08	2.85								141	46.6					206		8.8		1.8	7	66					12	17	195
FK041	2023/7/14	2	6.5	0.144	3.25	0.072	1428	3.63×10^6			66	0.049242424	0.001090909			150					5.93	3.56								102	32.2					208		6.5		1.3	5.2	62					39	33	407
FK042	2023/6/20		7.6	0.0299			291	0.74×10^6			49										4.32	2.67								91	29					159		5.3		0.6	4.7	73					34	31	225
FK043	2023/8/1	2.5	9.4	0.145	3.76	0.058	1294	3.29×10^6	45		78.6	0.04783715	0.000737913	1.5					2.5		7.83	4.44	56.8	2.07	26.4	0.79	10.1	0.6	6.1	123	38.8	91.9	29.1	317	44.2	225	9.7	12.3		2.5	9.8	72					10	14	397
FK044	2023/8/1	2	11.6	0.0627	5.8	0.03135	431	1.12×10^6			57.3	0.10122164	0.00054712								4.11	2.73	66.4	0.87	21.2	0.29	7.1	0.2	5.1	135	41.4	86.6	28.2	326	41.9	171	8.8	22.3		3.6	18.7	67					14	16	434
FK045	2023/9/19	2	9.7	0.259	4.85	0.1295	2407	6.18×10^6			80	0.060625	0.00161875			150					7.07	4.53	64.1	1.44	20.4	0.58	8.2	0.8	6.5	135	42.2	88.3	28.2	320	41.1	257	12.1	8.6		1.6	7	69					15	14	399
FK046	2023/10/20	2	8.6	0.116	4.3	0.058	1736	4.42×10^6	11.25							100					5.51	3.49	63.3	1.62	29.4	0.38	6.9	0.4	0	126	40.2	95.5	29.9	313	51.1	142	12.4	9.7		2.5	7.2	65					39	72	427
FK047
FK048
FK049
FK050
FK051
FK052
FK053
FK054
FK055
FK056
FK057
FK058
FK059
FK060
[truncated: 11 more columns]
