# Supplementary material for: Comparing tacrolimus level monitoring in peripheral blood mononuclear cells and whole blood within one year after kidney transplantation: a single-center, prospective, observational study
Source: Front Pharmacol. 2025 Jun 11;16:1622702. doi: 10.3389/fphar.2025.1622702 (PMC12187596; doi:10.3389/fphar.2025.1622702)
Supplement: Supplementary file 2 [file DataSheet6.csv]

Number	Transplant time	Tac(mg)	TAC level in Whole Blood(ng/ml)	TAC level in PBMC(ng/ml)	C0/D	C0/D（PBMC）	count	concentration(cells/ml)	Wuzhi capsule（mg）11.25mg	WXDW	weight(kg)	C0/D/W	(PBMC)C0/D/WB	MMF(g)	Novartis Pharma GmbH(mg)	Asahi Kasei Pharma Corporation(mg)50mg/1粒	PFIZER SA(mg)	Methylprednislolne tablets(mg)	Predni sone acetate(mg)	RBC count(*10^12/L)	WBC count(*10^9/L)	NEUT count(*10^9/L)	NEUT(%)	Lymphocyte count(*10^9/L)	Lymphocyte(%)	monocytes count(*10^9/L)	monocytes(%)	basephils(%)	eosinophils(%)	HGB(g/L)	HCT	MCV(%)	MCH(pg)	MCHC(g/L)	RDW(fL)	MPV count(*10^9/L)	MPC(fL)	TBil(μmol/L)	BA(μmol/L)	DBil(μmol/L)	IBil(μmol/L)	TP(g/L)	A/G ratio	Globulion(g/L)	Albumin(g/L)	prealbumin(g/L)	ALT(U/L)	AST(U/L)	uric acid(μmol/L)
FK001	2022/11/3	2	5.5	0.109	2.75	0.0545	1673	4.25×10^6	11.25		40.75	0.067484663	0.001337423	0.5							7.26	4.61																5.4		1.7							12.43		355
FK002	2022/12/15		7.7	0.0437			850	2.15×10^6			60										8.1	3.28																8.57		2.57							12		563
FK003	2023/2/22	2	7.1	0.21	3.55	0.105	1024	2.61×10^6	11.25		30	0.118333333	0.0035	0.125																																	13.36	29.33	406
FK004	2022/11/15	2.5	9.4	0.0487	3.76	0.01948	799	2.02×10^6	22.5		70	0.053714286	0.000278286			50					6.76	2.21								156	0.5					200		6.8		1.1	5.7	71					38	25	348
FK005	2023/4/18	1	5		5	0	1227	3.12×10^6	135		53	0.094339623	0	0.5					5		9.43	6.5								162						258		10		2	8	74					20	28	325
FK006
FK007
FK008	2023/1/11		6.5	0.0339			528	1.34×10^6			28.6										6.61	3.55																11.8		3.3							6.88	22.51	290
FK009	2023/1/17		7.9	0.227			2749	7.02×10^6			70										7.48	4.69								157	0.47					286		23.3		3.9	19.4	76						19	377
FK010	2022/12/13	3	11.4	0.356	3.8	0.118666667					59.7	0.063651591	0.001987716			200					6.56	3.32								134	0.45					316		13.2		1.7	7.7	81					22	27	491
FK011
FK012	2023/1/10	2	6.6	0.0487	3.3	0.02435	762	1.94×10^6	11.25		62	0.053225806	0.000392742	0.75							5.28	3.46								124	0.4					135		16.9		3.4	13.5	70					9	14	301
FK013
FK014
FK015	2023/3/29		8.1	0.185			2407	6.13×10^6			66										7.44	5.15							28.5	160	4.8					270		19	20	334	7.1	99	4.2	71.72	73.18	3.63	19	20	334
FK016	2023/5/19	2.5	6.8	0.111	2.72	0.0444	1200	3.06×10^6	22.5		49.8	0.054618474	0.000891566			50					5.95	2.59								124	38.4					236		7		1.6	5.4	66					43	41	310
FK017	2023/5/21		8.1	0.202			2767	7.05×10^6			47										6.6	1.61								109	38.7					318					6	66
FK018	2023/6/12		8.4	0.5				1.95×10^6			92										6.62	4.17								117	37.7					135		13.8		2.8	12.6	67					26	15	323
FK019	2023/8/8		5				1554	3.95×10^6													6.1	2.74	44.9	2.81	46.1	0.45	7.4	0.3	1.3	149	46.4	90.1	28.9	321	38.7	249	9.2	12.6		2.6	10	78					23	18	505
FK020	2023/8/27		7.4	0.0699			855	2.17×10^6
FK021	2023/8/11	4.5	7	0.262	1.555555556	0.058222222	1788	4.53×10^6		2						50					4.03	1.66								113	33.9					214					7.4	70
FK022	2023/10/11	3	7.5	0.186	2.5	0.062	2177	5.52×10^6			74	0.033783784	0.000837838			100			5		5.87	3.08	52.4	2.13	36.3	0.6	10.2	0.2	0.9	130	40	96.4	31.3	325	46.2	169	9.5	15.9		2.6	13.3	69					66	39	484
FK023	2023/8/29	2	10.8	0.155	5.4	0.0775	9553	2.43×10^6		2	60	0.09	0.001291667		270						4.7	2.98	63.5	1.19	25.3	0.43	9.1	0.4	1.7	121	38	97.9	31.2	318	43.9	230	10.9	5.6		1	4.6	73					21	21	291
FK024	2023/9/25	2	7.5	0.215	3.75	0.1075	3275	8.33×10^6	16,875		29.5	0.127118644	0.003644068			50					6.29	3.08	49.1	2.88	36.2	0.55	8.7	0.6	5.4	130	41	91.9	29.1	317	41.1	213	10.5	7.3		1.4	5.9						10	20	309
FK025
FK026	2023/11/24		7	0.0395			4334	1.1×10^7			68										5.96	3.87								129	41.4					242		8.6		1.5	7.1	78					25	22	291
FK027	2023/12/5		7.8	0.13			4012	1.02×10^7													4.49	74								135	41.4					232		12		1.9	10.1	75					15	20	308
FK028	2023/10/18	2	11	0.0384	5.5	0.0192	1265	3.22×10^6	5.625		63.2	0.087025316	0.000303797		720				5		8.2	4.93	60.2	2.1	25.6	0.88	10.7	0.1	3.4	137	42.5	97.5	31.4	322	45.4	162	12.7	12.5		2.1	10.4	73					32	23	280
FK029	2023/10/11		10.2	0.373			3705	9.43×10^6			45										9.69	4.98	51.4	3.44	35.5	1	10.3	0.4	2.4	129	42.5	83.2	25.2	304	41.7	242	8	8.3		1.5	6.8	74					11	15	491
FK030	2023/11/24			0.134			1743	4.44×10^6			70										5.93	3.31								121	39.4					227		5.3		0.8	4.5	73					15	18	169
FK031	2023/11/21		8	0.186			3357	8.57×10^6			75										6.3	4.26								127	41.7					241		13.9		2.4	11.5	72					26	23	293
FK032
FK033	2023/12/21			0.253			798	2.03×10^6			65										7.42	4.65								156	47.3					150		9.1		2.1	7	73					23	22	227
FK034
FK035
FK036
FK037
FK038
FK039
FK040
FK041
FK042
FK043
FK044
FK045
FK046
FK047
FK048
FK049
FK050
FK051
FK052
FK053
FK054
FK055
FK056
FK057
FK058
FK059
FK060
[truncated: 11 more columns]
