# Supplementary material for: Comparing tacrolimus level monitoring in peripheral blood mononuclear cells and whole blood within one year after kidney transplantation: a single-center, prospective, observational study
Source: Front Pharmacol. 2025 Jun 11;16:1622702. doi: 10.3389/fphar.2025.1622702 (PMC12187596; doi:10.3389/fphar.2025.1622702)
Supplement: Supplementary file 3 [file DataSheet3.csv]

Number	Transplant time	Tac(mg)	TAC level in Whole Blood(ng/ml)	TAC level in PBMC(ng/ml)	C0/D	C0/D（PBMC）	count	concentration(cells/ml)	Wuzhi capsule（mg）11.25mg	WXDW	weight(kg)	C0/D/W	(PBMC)C0/D/WB	MMF(g)	Novartis Pharma GmbH(mg)	Asahi Kasei Pharma Corporation(mg)50mg/1粒	PFIZER SA(mg)	Methylprednislolne tablets(mg)	Predni sone acetate(mg)	RBC count(*10^12/L)	WBC count(*10^9/L)	NEUT count(*10^9/L)	NEUT(%)	Lymphocyte count(*10^9/L)	Lymphocyte(%)	monocytes count(*10^9/L)	monocytes(%)	basephils(%)	eosinophils(%)	HGB(g/L)	HCT	MCV(%)	MCH(pg)	MCHC(g/L)	RDW(fL)	MPV count(*10^9/L)	MPC(fL)	TBil(μmol/L)	BA(μmol/L)	DBil(μmol/L)	IBil(μmol/L)	TP(g/L)	A/G ratio	Globulion(g/L)	Albumin(g/L)	prealbumin(g/L)	ALT(U/L)	AST(U/L)	uric acid(μmol/L)
FK001	2021/11/26	2.5	21.8	0.735	8.72	0.294	1916	4.87×10^6	16.875		31.45	0.277265501	0.009348172							3.35	4.64		53.7	1.68	39.4		5.4	0.4	1.1	95	27.6	82.4	28.4	344	37	337	9	5.2		1.8		67	1.2	31	36	200	18	31	385
FK002	2021/12/1	3	18.6	0.314	6.2	0.104666667	1237	3.14×10^6	11.25		44.6	0.139013453	0.002346786							3.15	2.8		52.2	2.04	37.5		8.2	0	2.1	92	28.2	89.5	29.2	326	50	170	10	5.1		1.9	1.4	62	1.8	22	40	256	44	42	318
FK003	2021/12/2	2.5	13.6	0.0633	5.44	0.02532	463	1.17×10^6	22.5		24.2	0.224793388	0.001046281							3.18	5.19	2.99	57.5	1.41	27.2	0.74	14.3	0.01	0.04	88	29.8	93.7	27.7	295	9.9	330	10	3.7		1.5		64	1.3	28	36	219	14	29	287
FK004	2021/12/14	6	10.3	0.191	1.716666667	0.031833333	2167	5.52×10^6	22.5		71	0.024178404	0.000448357							3.84	6.12	4.46	72.9	1.12	18.3	0.46	7.5	0.3	1	107	0.34	88.3	27.9	316	14.3	317	10	7.9		1.4	6.5	78	1.6	30	48				304
FK005	2021/12/8	3	13.9	0.368	4.633333333	0.122666667	1967	5.00×10^6	33.75		54	0.085802469	0.002271605						10	3.84	5.97	3.77	63.1	1.32	22.1	0.59	9.9	1.2	3.7	111	0.35	90.1	28.9	321	14.5	302	10.3	5.1	6.5	1.7	3.4	64	1.46	26	38	271	8	12	351
FK006	2021/12/15	2.5	15.1	0.443	6.04	0.1772	3203	8.14×10^6	22.5		20.6	0.293203883	0.008601942							2.82	4.09	1.45	35.5	2.2	53.8	0.29	7.1	0.2	3.4	81	0.29	101.8	28.7	282	18.8	239	11.4	2.4	13.8	1.1	1.3	58	1.76	21	37	166	9	18	222
FK007	2021/12/12	2	18.2	0.441	9.1	0.2205	1716	4.37×10^6	22.5		46	0.197826087	0.004793478						10	3.85	4.25	2.45	57.7	1.02	24	0.41	9.6	0.7	8	116	34.2	88.8	30.1	339	43	218	12	3.2	6.7	0.8		70	1.5	28	42	323	13	16	474
FK008	2021/12/13	3	26.2	0.493	8.733333333	0.164333333	2503	6.36×10^6	22.5		23.7	0.368495077	0.006933896							3.99	5.47	3.13	57.2	1.7	31.1	0.18	3.3	0.5	7.9	108	32.5	81.5	27.1	332	38	314	9	8.2		2.5		72.6	1.7	29	46	244	14	28	406
FK009	2022/1/4	6	17	0.446	2.833333333	0.074333333	2432	6.20×10^6	22.5		65	0.043589744	0.00114359						10	3.9	4.4	3	68.2	0.58	13.2	0.63	14.3	0.7	3.6	120	0.37	95.9	30.8	321	14.4	235	10.8	9.4		1.7	7.7	79	1.47	32	47	277	62	23	358
FK010	2022/1/10	6	16.4	0.399	2.733333333	0.0665	1721	4.40×10^6	22.5		59.6	0.045861298	0.001115772						10	3.34	3.34	2.82	84.4	0.12	3.6	0.28	8.4	0.3	3.3	97	0.33	99.1	29	293	14	214	11.5	3.7	2.4	1.1	2.6	62	1.38	26	36	271	11	12	286
FK011	2022/1/20	2	12.2	0.259	6.1	0.1295	1585	4.02×10^6	11.25		32.5	0.187692308	0.003984615							3.74	4.64	2.57	55.5	1.5	32.3	0.4	8.6	0.4	3.2	105	31.1	83.2	28.1	338	39	271	11	6		1.6		66	1.87	23	43	225	14	19	341
FK012	2022/1/21	2.5	10.9	0.0815	4.36	0.0326	1060	2.69×10^6	11.25		48.9	0.089161554	0.000666667							3.34	4.39	2.89	65.8	1.08	24.6	0.39	8.9	0	0.03	108	0.33	99.4	32.3	325	11.7	168	11.9	15.1		2.8	12.3	72	1.4	30	42	254	9	13	297
FK013
FK014	2022/3/22	4.5	13.4	0.179	2.977777778	0.039777778	1638	4.16×10^6	11.25		42.4	0.070230608	0.000938155							3.3	3.42	1.82	53.2	1.13	33	0.3	8.8	0.9	4.1	113	0.35	105.8	34.2	324	14.6	253	10.2	9		1.1	7.9	69	1.46	28	41		23	22	376
FK015	2022/5/4	2	12.2	0.815	6.1	0.4075	3168	8.1×10^6	5.625		66.1	0.092284418	0.006164902				240			3.88	14.18	13.13	92.5	1	7.1	0.04	0.3	0.1	0	114	0.34	86.6	29.4	339	12.6	286	10.4	16.3	4.3	6.4	9.9	70	1.69	26	44	274	8	12	308
FK016	2022/6/15	2.5	9.7	0.407	3.88	0.1628	1789	4.56×10^6	22.5		47.7	0.081341719	0.003412998							2.74	5.96	4.12	69.1	0.48	8.1	1.01	16.9	0.7	5.2	85	0.29	104.4	31	297	14.6	264	10.2	4.5	1.8	1.5	3	57	1.59	22	35	190	14	16	374
FK017	2022/6/15	2	7.9	0.75	3.95	0.375	3943	1.009×10^7	11.25		42.2	0.093601896	0.008886256							3.27	6.37	4.13	64.8	1.16	18.2	0.7	11	0.3	5.7	99	0.32	96.9	30.3	312	13.9	266	9.1	6.1	4.3	2.5	3.6	66	1.54	26	40	259	10	13	204
FK018	2022/7/29	4.5	18.9	0.782	4.2	0.173777778	2597	6.61×10^6	22.5		86	0.048837209	0.002020672							3.59	6.14	4.6	74.8	0.98	16	0.43	7	0.04	0.09	105	0.32	90.3	29.2	324	14	161	9.4	12.2		2.4	9.8	76	1.17	35	41	363	23	16	452
FK019	2022/8/9	1.5	13.3	0.571	8.866666667	0.380666667	2424	6.17×10^6	5.625		70	0.126666667	0.005438095							3.27	7.39	5.38	72.8	0.85	11.5	0.81	11	0.4	4.3	100	0.3	92.7	30.6	330	13.2	264	9.5	7.8	6.8	1.6	6.2	74	1.18	34	40	244	31	19	514
FK020	2022/8/17	4.5	21.5	0.161	4.777777778	0.035777778	1391	3.53×10^6	67.5		29.9	0.159791899	0.001196581						5	2.95	2.67	0.87	32.6	1.44	53.9	0.14	5.2	0.4	7.9	88	0.27	90.8	29.8	328	12.9	188	9.9	7	3.8	2.3	4.7	58	1.76	21	37	215	13	24	326
FK021	2022/9/16	3.5	16.7	0.82	4.771428571	0.234285714	3316	8.43×10^6	5.625		32.6	0.14636284	0.007186678						5	2.88	4.75	2.3	48.5	1.54	32.4	0.51	10.7	0.6	7.8	94	0.28	97.2	32.6	336	15.5	53	13.9	3.7	2	1.5	2.2	55	1.62	21	34	231	20	13	497
FK022	2022/9/26	4	19.6	0.311	4.9	0.07775	870	2.22×10^6	22.5		65	0.075384615	0.001196154						5	3.37	3.56	2.55	71.7	0.4	11.2	0.5	14	0.3	2.8	95	0.31	90.5	28.2	311	16.2	293	10.6	8.1	3.9	1.9	6.2	69	1.65	26	43	298	12	11	306
FK023	2022/9/26	2.5	15.1	0.581	6.04	0.2324	2218	5.66×10^6	22.5		50.5	0.11960396	0.00460198						5	2.85	7.65	6.31	82.6	0.46	6	0.6	7.8	0.5	3.1	97	0.31	109.8	34	310	15.9	306	11.1	7.3	1.5	1.9	5.4	69	1.88	24	45	402	19	16	193
FK024	2022/10/21	2	12.8	0.528	6.4	0.264	2831	7.22×10^6	11.25		28.6	0.223776224	0.009230769							3.47	5.32	3.64	68.3	0.51	9.6	0.7	13.2	0.4	8.5	112	0.36	102.6	32.3	315	15	384	10.1	8	1	1.5	6.5	71	1.54	28	43	148	14	16	435
FK025	2022/11/11	2	12.7	0.934	6.35	0.467	3767	9.61×10^6	11.25		64	0.09921875	0.007296875	0.25						4.08	8.66	6.65	76.8	1.26	14.5	0.57	6.6	0.8	1.3	120	0.37	89.5	29.4	329	12.4	283	11	11.5		2	9.5	68	2.09	22	46	190	18	15	248
FK026	2022/11/11	5.5	12.7	0.577	2.309090909	0.104909091	2449	6.22×10^6	22.5		63.6	0.036306461	0.001649514						5	3.51	4.58	2.75	60.1	1.36	29.7	0.35	7.6	0	2.6	99	0.31	87.7	28.2	321	13	157	9.9	6.4	2.9	2.5	3.9	64	1.56	25	39	246	27	14	327
FK027	2022/11/16	4.5	10.9	0.112	2.422222222	0.024888889	1203	3.07×10^6	45		57	0.042495127	0.000436647		720				1	3.86	8.2	6.49	79.2	0.78	9.5	0.64	7.8	0.6	2.9	123	0.37	95.9	31.9	332	13.8	306	10.3	11.5		1.9	9.6	80	1.5	32	48	336	24	21	300
FK028	2022/11/18	2	13	0.936	6.5	0.468	1311	3.33×10^6	22.5		65.5	0.099236641	0.007145038						5	3.57	9.06	6.14	67.9	2.16	23.8	0.58	6.4	0.4	1.5	111	0.34	93.8	31.1	331	12.6	203	10.9	5.9	3.9	2.1	3.8	64	1.46	26	38	220	17	13	310
FK029	2022/11/18	1	12.8	0.19	12.8	0.19	1038	2.64×10^6	22.5		42.2	0.303317536	0.00450237							3.35	5.97	2.68	44.9	2.3	38.5	0.74	12.4	0.3	3.9	94	0.3	88.4	28.1	318	13	321	9.1	3.6	8.2	1.7	1.9	67	1.91	23	44	185	7	10	440
FK030	2022/11/30	2.25	12.4	0.484	5.511111111	0.215111111	3114	7.92×10^6	22.5		67	0.08225539	0.003210614						5	3.37	9.05	4.85	53.5	3.1	34.3	0.88	9.7	0.6	1.9	100	0.31	92.9	29.7	319	12.8	327	10.9	7.4	4.9	2	5.4	71	1.29	31	40	277	16	13	416
FK031	2022/12/14	2	12.5	0.183	6.25	0.0915	839	2.14×10^6	11.25		60	0.104166667	0.001525						5	4.02	4.46	3.33	76.1	0.4	9.2	0.55	12.6	0.7	1.4	111	0.34	83.8	27.6	329	14.3	192	10.4	5.9	9.9	2.2	3.7	66	1.75	24	42	292	14	11	391
FK032	2023/1/9	5	18.2	0.774	3.64	0.1548			22.5		66.5	0.054736842	0.00232782						5	3.48	5.99	1.81	65		16		14	0	2	105	0.33	95.1	30.2	317	16.2	330	10.6	4.2	3.1	1.3	2.9	61	1.54	24	37	266	14	9	322
FK033	2023/1/9	2	16.1	0.121	8.05	0.0605			16.875		67.55	0.119170984	0.000895633						5	3.34	2.55	1.48	58	0.59	23.1	0.42	16.5	0	0	106	0.34	100.6	31.7	315	14.7	100	11.7	4.7	21.8	1.7	3	66	1.54	26	40	203	13	9	421
FK034	2023/3/8	3	17.6	0.131	5.866666667	0.043666667	539	1.37×10^6	11.25		60.25	0.097372061	0.000724758		720				5		3.36	2.18								101	33.1					260		7.8		3.9	3.9	64					13	11	262
FK035	2023/3/10	2	11.8	0.268	5.9	0.134	1927	4.8×10^6	11.25		33.7	0.175074184	0.003976261						5		4.24	1.84								88	29.8					159		8.7		1.8	6.9	63					25	42	330
FK036	2023/3/17	3	10.7	0.105	3.566666667	0.035	1384	3.51×10^6	56.25		45.2	0.078908555	0.000774336		720						5.06	3.31								110	36.9					330		7.8		1.2	6.6	74					5	12	297
FK037	2023/4/12		11.8	0.179			1194	3.04×10^6			62										5.79	3.4								104	33.3					267		210.3		160	50.3	55			33		145	47	233
FK038	2023/4/19	1.5	12	0.152	8	0.101333333	905	2.31×10^6	11.25		59.3	0.134907251	0.001708825						5		5.41	4.08								112	34.1					128		14.4		4.9	9.5	74			44		20	14	329
FK039	2023/4/21	3	20.4	0.182	6.8	0.060666667	897	2.28×10^6	22.5		62	0.109677419	0.000978495		720						6.53	4.89								112	34.5					170		7.7		1.6	6.1	68					11	12	378
FK040	2023/5/15	3	18.3	0.172	6.1	0.057333333	847	2.17×10^6	33.75		46.7	0.130620985	0.001227695	0.75					5		2.85	2.28								94	30.4					255		7.8		0.9	6.9	68					7	12	400
FK041	2023/5/16	3	17.7	0.125	5.9	0.041666667	610	1.56×10^6	22.5		68.5	0.086131387	0.000608273	0.25					5		3.06	2.33								96	29.7					145		11.5		1.8	9.7	63					19	17	382
FK042												#DIV/0!	#DIV/0!
FK043	2023/6/9	5.5	12.9	0.22	2.345454545	0.04	1357	3.46×10^6	45		75.9	0.030901904	0.000527009	1.5							8.16	2.91								109	34.1					383		9.7		2	7.7	71					9	11	463
FK044	2023/6/13	2	10.4	0.0732	5.2	0.0366	786	2.01×10^6			55.1	0.094373866	0.000664247								4.42	2.97								131	41.3					159		20.3		4.1	16.2	69					76	29	359
FK045	2023/7/21	1.75	13.5	0.135	7.714285714	0.077142857	985	2.5×10^6			70.9	0.108805158	0.001088052	1.25							5.39	3.29	60.9	1.32	24.5	0.58	10.8	0.6	3.2	102	32.9	91.6	28.4	310	53.4	219	12.6	10		2.5	7.5	65					23	17	300
FK046	2023/8/23	2	13.7	0.11	6.85	0.055	401	1.02×10^6	22.5		46.8	0.146367521	0.001175214		360				5		2.93	2.26	71.1	0.31	10.6	0.34	11.6	0.7	0	101	32.5	104.5	32.5	311	64.9	107	11.3	10.2		5.3	4.9	51					31	25	347
FK047	2023/9/20	1.5	15.9	0.458	10.6	0.305333333	1331	3.39×10^6	11.25		50.6	0.209486166	0.006034256						5		4.21	3.53	83.9	0.14	3.3	0.42	10	0.2	2.6	73	25.2	81	23.5	290	54	367	11.4	3.8		1.6	2.2	72					13	13	249
FK048	2023/9/20	6	8.4	0.0954	1.4	0.0159	700	1.78×10^6	22.5		64.8	0.021604938	0.00024537						5		3.87	3.16	81.6	0.37	9.6	0.21	5.4	0.3	3.1	83	25.5	94.1	30.6	325	42.9	146	10.4	7		3.5	3.5	66					9	9	440
FK049	2023/10/9	2.5	11	0.184	4.4	0.0736	1693	4.3×10^6	22.5		48.55	0.090628218	0.001515963						20		6.03	4.56	75.6	1.09	18.1	0.35	5.8	0.3	0.2	119	34.5	98.3	33.9	345	49	214	10.1	7.2		2.6	4.6	69					11	13	133
FK050	2023/10/8		14.8	0.316			1801	4.58×10^6			41										8.16	5.99	73.4	1.31	16.1	0.77	9.4	0.4	0.7	124	41.9	96.5	28.6	296	51	263	10.7	6.2		1.1	5.1	66					9	12	246
FK051	2023/10/9	3	8.4	0.812	2.8	0.270666667	5628	1.44×10^7			40	0.07	0.006766667		270						4，41	3	68	0.7	15.9	0.61	13.8	0.7	1.6	92	29.4	100.7	31.5	313	50.4	232	10.1	4.2		1.4	2.8	63					75	62	265
FK052	2023/10/10	2	16.3	0.172	8.15	0.086	1261	3.21×10^6	22.5		53.7	0.151769088	0.00160149	1					7.5		6.79	4.74	69.9	1.34	19.7	0.46	6.8	0.7	2.9	123	41.1	96.5	28.9	299	57.8	206	12.2	15.1		3.8	11.3	71					11	10	320
FK053	2023/10/11	4	7.8	0.167	1.95	0.04175	1453	3.76×10^6	11.25		70.2	0.027777778	0.000594729				40		5		2.83	1.52	53.7	0.63	22.3	0.53	18.7	1.1	4.2	87	27.8	94.6	29.6	313	52.6	180	9	5.5		1.7	3.8	72					18	14	427
FK054	2023/10/27	3	16.2		5.4		1061	2.7×10^6	22.5		55	0.098181818			720				5		4.77	3.77	79	0.45	9.4	0.47	9.9	0.2	1.5	137	43.5	88.8	28	315	42.6	186	10	10.5		2.2	8.3	63					8	13	313
FK055	2023/10/27	2	9.6		4.8		3361	8.56×10^6	22.5		65	0.073846154			360				5		10.29	6.56	63.7	2.51	24.4	1.16	11.3	0.3	0.3	113	35.9	92.8	29.2	315	54.3	253	9.5	6.3		1.3	5	66					13	16	383
FK056	2023/10/13	2	10.4	0.125	5.2	0.0625	485	1.23×10^6	22.5		47.9	0.108559499	0.001304802		720				2.5		4.14	3.44	83.2	0.25	6	0.34	8.2	0.2	2.4	110	33.6	104.3	34.2	327	52.4	215	10.2	19.3		2.3	17	71					12	19	389
FK057
FK058
FK059
FK060
[truncated: 11 more columns]
