# Supplementary material for: Comparing tacrolimus level monitoring in peripheral blood mononuclear cells and whole blood within one year after kidney transplantation: a single-center, prospective, observational study
Source: Front Pharmacol. 2025 Jun 11;16:1622702. doi: 10.3389/fphar.2025.1622702 (PMC12187596; doi:10.3389/fphar.2025.1622702)
Supplement: Supplementary file 4 [file DataSheet5.csv]

Number	Transplant time	Tac(mg)	TAC level in Whole Blood(ng/ml)	TAC level in PBMC(ng/ml)	C0/D	C0/D（PBMC）	count	concentration(cells/ml)	Wuzhi capsule（mg）11.25mg	WXDW	weight(kg)	C0/D/W	(PBMC)C0/D/WB	MMF(g)	Novartis Pharma GmbH(mg)	Asahi Kasei Pharma Corporation(mg)50mg	PFIZER SA(mg)	Methylprednislolne tablets(mg)	Predni sone acetate(mg)	RBC count(*10^12/L)	WBC count(*10^9/L)	NEUT count(*10^9/L)	NEUT(%)	Lymphocyte count(*10^9/L)	Lymphocyte(%)	monocytes count(*10^9/L)	monocytes(%)	basephils(%)	eosinophils(%)	HGB(g/L)	HCT	MCV(%)	MCH(pg)	MCHC(g/L)	RDW(fL)	MPV count(*10^9/L)	MPC(fL)	TBil(μmol/L)	BA(μmol/L)	DBil(μmol/L)	IBil(μmol/L)	TP(g/L)	A/G ratio	Globulion(g/L)	Albumin(g/L)	prealbumin(g/L)	ALT(U/L)	AST(U/L)	uric acid(μmol/L)
FK001	2022/6/15	2	7.3	0.655	3.65	0.3275	5190	1.32×10^7	11.25		37.8	0.096560847	0.008664021	0.5							5.51	2.88																5.6		2							11.83	31.92	514
FK002	2022/7/14		8	0.213			2244	5.7×10^6			61
FK003	2022/8/3	2	11.3	0.385	5.65	0.1925	2629	6.68×10^6	5.625		27	0.209259259	0.00712963	0.125							5.16	2.48																2.1		6.6							33.64	35.03	379
FK004	2022/7/6	2.5	6.1	0.201	2.44	0.0804	2285	5.82×10^6	22.5		66.6	0.036636637	0.001207207	1							4.23	2.5								138	0.44					282		5.8		2.3	3.5	79					33	17	455
FK005	2022/7/22	1	4.1	0.125	4.1	0.125	2988	7.6×10^6	135		51.75	0.079227053	0.002415459	0.5					5		3.46	1.27								126	0.38					232		5.1		2	3.1	59					16	15	286
FK006
FK007	2022/8/12		7.7	0.294			3157	8.05×10^6			46										5.59	3.61								139	0.43					273		3		0.8	2.2	71					28	18	348
FK008	2022/7/18	3	5.7	0.159	1.9	0.053	1561	3.98×10^6	84.375		24.4	0.077868852	0.002172131		360						6.45	2.91																11.2		3.3							12.66	26.56	312
FK009	2022/6/6		7.7	0.234			4056	1.03×10^7			66										7.93	5.17								152	0.45					302		23.4		4.2	19.2	79					19	35	411
FK010	2022/6/6	3	8.4	0.0989	2.8	0.032966667	2648	6.72×10^6			58.65	0.047740835	0.000562092			200					6.75	4.03								137	0.46					122		7.2		1.7	5.5	82					25	21	378
FK011
FK012	2022/6/28	2	11.5	0.246	5.75	0.123	2528	6.42×10^6	22.5		54.5	0.105504587	0.002256881	0.75							5.85	3.6								111	0.35					161		17.5		3.4	14.1	73					5	11	339
FK013
FK014	2022/8/30	2.25	11.7	0.188	5.2	0.083555556	2094	5.31×10^6	22.5		46.9	0.1108742	0.001781568	0.625							4.92	2.35								126	0.35					207					8.1	69
FK015	2022/8/30	1.25	8	0.232	6.4	0.1856	3290	8.37×10^6	5.625		64.4	0.099378882	0.002881988	1							6.88	4.25								137	0.44					272		23.4		3.9	19.5	73					10	16	497
FK016	2022/11/18	2	6.8	0.101	3.4	0.0505	1478	3.76×10^6	11.25		46.3	0.073434125	0.001090713			75					6.77	3.89								115	0.37					274		5.4		1.2	4.2	67					22	20	276
FK017	2022/11/21	2	6.3	0.101	3.15	0.0505	1355	3.39×10^6	11.25		47	0.067021277	0.001074468			100			2.5		5.72	3.65								115	0.39					328		11.6		1.6	10	71					9	15	287
FK018	2022/12/30	5	7.7	0.0703	1.54	0.01406	612	1.55×10^6	22.5		85	0.018117647	0.000165412	1.25					10		2.26	0.43								116	0.37					184		7.2		3.4	10.8	68					15	10	238
FK019	2023/1/14		7.7	0.834			2879	7.34×10^6			76										6.78	4.23								130	0.41					250					5.4	75
FK020	2023/1/5		6.5	0.0663			3036	7.72×10^6			35										3.59	1.23																6.4		2.4							12.17	22.17	374
FK021	2023/2/25	4.5	9.3	1.13	2.066666667	0.251111111	5154	1.32×10^7	22.5		33.5	0.061691542	0.007495854			50																						6.8		1							9		478
FK022	2023/3/8	3	5.7	0.0681	1.9	0.0227	771	1.96×10^6			72	0.026388889	0.000315278			100			5		4.9	2.9								116	36.3					174		10.6		2	8.6	68					15	16	416
FK023	2023/3/7	2	10.3	0.128	5.15	0.064	1024	2.6×10^6		2	57.6	0.089409722	0.001111111		270						3.51	2.35								108	34.4					249		7.4		1.2	6.2	74					18	18	262
FK024	2023/3/15	2	8.2	0.175	4.1	0.0875	2018	5.13×10^6	16.875		24	0.170833333	0.003645833			50					9.11	6.04								138	44.3					296		10.4		3.4	7	69					13	15	348
FK025
FK026	2023/4/28	2.25	7.5	0.177	3.333333333	0.078666667	1813	4.61×10^6	33.75		70	0.047619048	0.00112381	1.5							6.47	4.4								130	38.5					236		8.6		1.6	7	80					28	18	309
FK027	2023/5/12	3	5.3	0.0761	1.766666667	0.025366667	1335	3.39×10^6	19.6875		63	0.028042328	0.000402646		360						7.74	5.97								126	43.5					330		15.2		2.3	6.6	77					13	17	290
FK028	2023/4/19	2	11.6	0.255	5.8	0.1275	2365	6.01×10^6	16.875		72	0.080555556	0.001770833		720				2.5		7.39	4.28								132	38.8					231		14.6		2.2	12.4	67					12	14	282
FK029				0.373
FK030	2023/5/10	2.25	6.2	0.0908	2.755555556	0.040355556	1185	3.01×10^6	11.25		70	0.039365079	0.000576508	1							6.47	3.32								121	37.9					233		6.6		1	5.6	74					22	16	332
FK031	2023/5/16	2	12.9	0.204	6.45	0.102	1388	3.54×10^6			73	0.088356164	0.00139726	0.75					10		6	4.4								121	38					235		7.9		1.3	6.6	70					21	18	348
FK032	2023/6/7	2.5	7.4	0.206	2.96	0.0824	2279	5.8×10^6			75	0.039466667	0.001098667			100			5		10.09	6.22								127	38.6					281		7.1		1.3	5.8	68					46	24	308
FK033	2023/7/21	1.75	8.6	0.118	4.914285714	0.067428571	1151	2.93×10^6			65	0.075604396	0.001037363		360				50		5.75	3.61	62.8	1.57	27.3	0.52	9	0.2	0.7	138	43.3	98.6	31.4	319	52.6	76	14.5	14.2		2.7	11.5	64					68	26	234
FK034	2023/8/2	1.75	9.5	0.138	5.428571429	0.078857143	1654	4.2×10^6			65	0.083516484	0.001213187		720				5		8.54	4.76	55.7	2.96	34.7	0.67	7.8	0.4	1.4	118	35.6	85	88.2	331	39.5	324	9.4	20.2		4.1	16.1	73					27	19	342
FK035	2023/8/18	3.5	11	0.232	3.142857143	0.066285714	1203	3.06×10^6			35	0.089795918	0.001893878								5.78	2.97	51.4	2.36	40.8	0.38	6.6	0.9	0.3	134	40.5	90	29.8	331	42.7	308	9.5	14.4		4.7	9.7	71					8	13	222
FK036	2023/8/1	2	8.3	0.0647	4.15	0.03235	730	1.85×10^6	33.75		45.5	0.091208791	0.000710989			100					5.12	2.87	56.1	1.71	33.4	0.37	7.2	0.6	2.7	130	39.9	86	28	326	42.5	240	10.4	11.5		1.8	9.7	70					12	20	387
FK037
FK038	2023/9/22	1.25	7.6	0.162	6.08	0.1296	22372	6.02×10^6	16.875		53	0.114716981	0.002445283		720						4.97	3.2	64.4	1.14	22.9	0.53	10.7	0.6	1.4	139	44.4	93.1	29.1	313	44.7	200	11.8	13.8		2.7	11.1	76					10	13	396
FK039	2023/9/22	2	5.8	0.0939	2.9	0.04695	1504	3.85×10^6	22.5		61.3	0.04730832	0.000765905		720						5.09	3.88	76.2	0.98	19.3	0.04	0.8	0.2	3.5	138	41.6	93.9	31.2	332	42.1	142	10.1	13.2		2.8	10.4	74					29	22	447
FK040	2023/10/13	3	6.6	0.109	2.2	0.036333333	875	2.23×10^6			47.9	0.045929019	0.000758525	1.5					5		3.6	2.24	62.2	0.94	26.1	0.34	9.4	0.6	1.7	108	36.2	90.5	27	298	45.4	197	10.9	12.5		2	10.5	73					19	21	305
FK041	2023/10/13	3	8	0.0892	2.666666667	0.029733333	1027	2.61×10^6			65	0.041025641	0.000457436			150					2.85	1.35	47.3	1.02	35.8	0.37	13.6	0.7	3.2	99	31.5	89.5	28.1	324	43	187	10.2	12.9		2.6	10.4	68					38	36	290
FK042	2023/9/27		7.6	0.0571			761	1.93×10^6			45										4.64	2.8	60.4	1.35	29.1	0.4	8.6	0.6	1.3	110	34.4	99.4	31.8	320	48.4	181	10.3	7.1		1.1	6	75					28	25	242
FK043
FK044
FK045
FK046
FK047
FK048
FK049
FK050
FK051
FK052
FK053
FK054
FK055
FK056
FK057
FK058
FK059
FK060
[truncated: 11 more columns]
