# Supplementary material for: Comparing tacrolimus level monitoring in peripheral blood mononuclear cells and whole blood within one year after kidney transplantation: a single-center, prospective, observational study
Source: Front Pharmacol. 2025 Jun 11;16:1622702. doi: 10.3389/fphar.2025.1622702 (PMC12187596; doi:10.3389/fphar.2025.1622702)
Supplement: Supplementary file 5 [file DataSheet1.csv]

Number	Transplant time	Tac(mg)	TAC level in Whole Blood(ng/ml)	TAC level in PBMC(ng/ml)	C0/D	C0/D（PBMC）	count	concentration(cells/ml)	Wuzhi capsule（mg）11.25mg	WXDW	weight(kg)	C0/D/W	(PBMC)C0/D/WB	MMF(g)	Novartis Pharma GmbH(mg)	Asahi Kasei Pharma Corporation(mg)50mg/1粒	PFIZER SA(mg)	Methylprednislolne tablets(mg)	Predni sone acetate(mg)	RBC count(*10^12/L)	WBC count(*10^9/L)	NEUT count(*10^9/L)	NEUT(%)	Lymphocyte count(*10^9/L)	Lymphocyte(%)	monocytes count(*10^9/L)	monocytes(%)	basephils(%)	eosinophils(%)	HGB(g/L)	HCT	MCV(%)	MCH(pg)	MCHC(g/L)	RDW(fL)	MPV count(*10^9/L)	MPC(fL)	TBil(μmol/L)	BA(μmol/L)	DBil(μmol/L)	IBil(μmol/L)	TP(g/L)	A/G ratio	Globulion(g/L)	Albumin(g/L)	prealbumin(g/L)	ALT(U/L)	AST(U/L)	uric acid(μmol/L)
FK001	2021/10/29	3.5	16.4	1.19	4.685714286	0.34	2278	5.89×10^6	22.5		29.95	0.156451228	0.011352254				40			3.94	8.23	6.08	73.9	1.37	16.6	0.77	9.4	0.1	0	115	0.34	85.8	29.2	340	12.7	314	9	4.9	8.2	1.4	3.5	63	2	21	42	220	9	15	183
FK002	2021/11/10	5	12.7	0.538	2.54	0.1076	2447	6.22×10^6	22.5		45.40	0.055947137	0.002370044						20	2.55	9.64	6.29	65.2	2.56	26.6	0.67	7	0.1	1.1	74	0.23	88.2	29	329	13.7	217	9.7	3.5	9.4	1.5	2	53	2.12	17	36	216	14	13	257
FK003	2021/11/10	4.5	17.4	1.05	3.866666667	0.233333333	2854	7.25×10^6	22.5		23.5	0.164539007	0.009929078				60			2.76	12.18	6.47	53.1	4.57	37.5	1.01	8.3	0.1	1	84	0.24	87.7	30.4	347	12.4	388	10.1	3.7	8.3	1.2	2.5	61	2.21	19	42	288	19	18	166
FK004	2021/11/17	8	13.9	0.4	1.7375	0.05	2842	7.22×10^6	22.5		76	0.022861842	0.000657895				80			3.5	9.65	6.44	66.8	2.55	26.4	0.61	6.3	0.2	0.3	95	0.3	86.9	27.1	313	12.8	246	10.9	10.3	2	3.1	7.2	67	1.68	25	42	250	8	15	198
FK005	2021/11/15	4	18.6	0.481	4.65	0.12025	3270	8.33×10^6	22.5		56.50	0.082300885	0.002128319				40			3.75	8.46	6.01	71	1.81	21.4	0.55	6.5	0.4	0.7	109	0.34	90.1	29.1	322	14.5	205	10	5.3	2.7	2	3.3	59	1.81	21	38	353	6	11	134
FK006	2021/11/22	5	14	0.517	2.8	0.1034	3479	8.84×10^6	22.5		20.35	0.137592138	0.005081081				20			2.57	10.48	5.23	49.9	3.75	35.8	1.22	11.6	0.3	2.4	76	0.26	100.4	29.6	295	16.7	396	10.1	3.4	9.7	0.9	2.5	64	1.78	23	41	271	6	12	215
FK007	2021/11/19	2	18.5	1.42	9.25	0.71	3686	9.43×10^6	45		46.35	0.199568501	0.015318231				80			4.59	9.2	7.48	81.3	0.58	6.3	1.06	11.5	0.1	0.8	146	0.42	92.2	31.8	345	13.1	147	12	6	16	2	4	74	1.96	25	49	375	9	10	430
FK008	2021/11/24	4	16.6	1.56	4.15	0.39	4432	1.13×10^7	22.5		20.5	0.202439024	0.01902439				40			3.42	15.58	12.25	78.7	1.25	8	1.7	10.9	0.2	2.2	97	0.28	82.7	28.4	343	11.9	274	9.2	6.7	6.3	2.4	4.3	59	2.47	17	42	220	13	17	141
FK009	2021/12/13	5	11	0.677	2.2	0.1354	3234	8.23×10^6	45		75.9	0.028985507	0.001783926				80			2.42	6.92	4.69	67.9	1.38	19.9	0.82	11.8	0	0.4	76	0.22	89.7	31.4	350	13.3	197	10.3	6.9	1.9	3.1	3.8	61	2.05	20	41	244	12	10	304
FK010	2021/12/22	4	8.5	0.43	2.125	0.1075	3343	8.55×10^6	22.5		61.4	0.034609121	0.001750814						20	3.42	6.49	5.64	86.9	0.42	6.5	0.36	5.5	0	1.1	105	0.37	107	30.7	287	14.8	194	12.1	7.6	1.7	1.5	6.1	60	1.4	25	35	298	201	18	371
FK011	2021/12/29	4	24.4	1.71	6.1	0.4275	5604	1.43×10^7	22.5		31.1	0.196141479	0.013745981				20			3.51	10.95	4.71	42.9	4.77	43.6	0.85	7.8	0.4	5.3	98	0.31	88.3	27.9	316	13.7	287	11.5	8.5	8.7	3	5.5	63	2.32	19	44	272	25	17	290
FK012	2022/1/5	3.5	13	0.872	3.714285714	0.249142857	3103	7.89×10^6	22.5		46.1	0.080570189	0.0054044				20			3.37	7.75	5.17	66.7	1.89	24.4	0.68	8.8	0	0.1	111	0.32	95.3	32.9	346	11.6	179	10.2	11.3	6.1	4	7.3	61	1.54	24	37	293	5	8	72
FK013	2022/1/5	2	15.4	1.68	7.7	0.84	4261	1.09×10^7	22.5		23	0.334782609	0.036521739						10	2.37	14.36	12	83.5	1.46	10.2	0.76	5.3	0.1	0.9	69	0.23	96.6	29.1	301	12.8	291	11	7	2.1	2.1	4.9	62	2.1	20	42	301	17	17	218
FK014	2022/2/28	6	10	0.438	1.666666667	0.073	3181	8.10×10^6	22.5		40.7	0.040950041	0.001793612				120			2.5	8.27	5.56	67.3	1.86	22.5	0.83	10	0.1	0.1	87	0.24	97.2	34.8	358	13.2	237	10.8	7.3	9.3	2.4	4.9	71	1.84	25	46	428	47	13	134
FK015	2022/3/30	3.5	14.2	0.585	4.057142857	0.167142857	2414	6.15×10^6	22.5		69	0.058799172	0.00242236				160			3.2	9.11	7.28	79.9	1.11	12.2	0.71	7.8	0.1	0	98	0.28	88.1	30.6	348	12	169	11.6	15.4	9.5	4.8	10.6	63	1.63	24	39	271	10	12	482
FK016	2022/5/25	3.5	13.8	0.626	3.942857143	0.178857143	1941	4.95×10^6	22.5		45.5	0.086656201	0.003930926				40		10	2.51	8.91	7.35	82.5	0.34	3.8	1.03	11.6	0.1	2	85	0.26	101.6	33.9	333	13.6	129	12.2	11.6	18.3	2.9	8.7	52	2.25	16	36	203	11	22	463
FK017	2022/5/25	4	12.5	0.509	3.125	0.12725	2095	5.35×10^6	22.5		41.85	0.074671446	0.003040621						10	2.67	101.7	9.87	78		7		10	0	1	84	0.26	96.3	31.5	327	14.8	227	9.8	7.5	2.7	2.5	5	59	2.28	18	41	312	11	14	279
FK018	2022/7/6	6	7.7	0.373	1.283333333	0.062166667	2277	5.81×10^6	22.5		89.75	0.014298979	0.000692665						20	3.69	5.29	4.13	78.1	0.61	11.5	0.54	10.2	0	0.2	110	0.34	93	29.8	321	14.6	121	9.7	10.5	1.6	4.6	5.9	63	2	21	42	280	10	10	348
FK019	2022/7/18	3	13.6	1	4.533333333	0.333333333	3829	9.77×10^6	22.5		66.85	0.067813513	0.004986288						10	2.81	12.72	4.06	85.6	0.15	5.3	0.25	7.5	0	1.8	89	0.27	94.3	31.7	336	16.5	257	9.6	9.1	7.6	4	5.1	71	1.63	27	44	302	15	13	368
FK020	2022/7/27	7	10.7	0.786	1.528571429	0.112285714	3804	9.65×10^6	22.5		29.95	0.051037443	0.003749106				20			2.99	8.48	3.74	44	3.77	44.5	0.76	9	0.4	2.1	89	0.28	92	29.8	324	11.9	293	8.9	4.1	9.2	1.6	2.5	54	1.84	19	35	306	18	15	213
FK021	2022/8/24	2	17.5	1.28	8.75	0.64	5412	1.39×10^7	5.625		32.75	0.267175573	0.019541985				80			3.93	7.95	7.01	88.1	0.46	5.8	0.46	5.8	0.3	0	119	0.34	86	30.3	352	11.6	160	12.6	4.5	0.9	1.3	3.2	62	1.82	22	40	243	5	11	217
FK022	2022/9/9	3	14.7	0.507	4.9	0.169	1797	4.58×10^6	22.5		72.2	0.067867036	0.00234072				80			3.61	8.55	7.9	92.5	0.31	3.6	0.32	3.7	0	0.2	100	0.31	84.5	27.7	328	13.8	172	11.9	7.5	3	1.7	5.8	60	1.73	22	38	241	7	14	472
FK023	2022/9/9	2	11.5	0.566	5.75	0.283	2631	6.71×10^6	22.5		55.15	0.104261106	0.00513146				80			2.39	12.69	11.01	4.9	0.62	4.9	0.95	7.5	0.2	0.7	82	0.24	98.3	34.3	349	12.1	105	13.7	5.2	4.9	1.4	3.8	46	1.71	17	29	230	13	27	360
FK024	2022/9/28	2	15.6	1.12	7.8	0.56	4449	1.14×10^7	22.5		33.7	0.231454006	0.016617211				40			3.25	19.34	18.01	93.1	0.41	2.1	0.9	4.7	0.1	0	101	0.31	96	31.1	324	13.2	179	11.4	9.4	7.5	2.5	6.9	52	2.06	17	35	135	15	19	454
FK025	2022/10/21	4	9.1	0.751	2.275	0.18775	4555	1.16×10^7	22.5		67.5	0.033703704	0.002781481						20	3.45	13.4	11.1	82.8	1.08	8.1	1.12	8.4	0.1	0.6	106	0.3	87.5	30.7	351	12.7	184	11.4	10.5	3.2	3.2	7.3	60	2	20	40	272	36	20	165
FK026	2022/10/21	5	10.7	0.764	2.14	0.1528	5077	1.30×10^7	22.5		64.5	0.033178295	0.002368992						20	3.61	9.57	5.88	61.4	2.45	25.6	1.09	11.4	0.2	1.4	105	0.32	88.1	29.1	330	12.8	281	10.1	7.9	2	2.8	5.1	68	1.43	28	40	346	45	20	316
FK027	2022/10/26	6	11.8	0.911	1.966666667	0.151833333	2843	7.25×10^6	22.5		57.05	0.034472685	0.002661408				40			2.4	8.17	7.08	86.7	0.36	4.4	0.66	8.1	0.1	0.7	79	0.23	97.1	32.9	339	15.7	261	9.9	7	1.9	2.3	4.7	58	1.64	22	36	277	8	8	246
FK028	2022/10/26	4.5	12.8	1	2.844444444	0.222222222	4463	1.14×10^7	22.5		68.2	0.041707397	0.00325839				200			3.31	11.7	9.52	81.3	1.18	10.1	0.96	8.2	0.1	0.3	108	0.32	95.5	32.6	342	12.3	197	10	5.1	2.4	1.9	3.2	55	1.39	23	32	217	22	11	144
FK029	2022/10/28	3.5	13.3	1.78	3.8	0.508571429	6500	1.66×10^7	22.5		43.6	0.087155963	0.011664482				40		20	3.2	9.85	6.89	70	1.91	19.4	0.95	9.6	0.1	0.9	94	0.28	88.1	29.4	333	13.7	199	9.2	4.4	3.3	1.8	2.6	53	1.79	19	34	214	11	10	314
FK030	2022/11/9	4.5	14.4	1.5	3.2	0.333333333	5714	1.46×10^7	22.5		68.1	0.046989721	0.004894763				120			3.07	15.75	8.33	66		24		4	0	2	94	0.28	91.5	30.6	335	12	237	10.6	5.5	1.9	2.3	3.2	59	1.57	23	36	279	27	10	165
FK031	2022/11/23	4	21.7	0.517	5.425	0.12925	1394	3.55×10^6	22.5		61.5	0.088211382	0.002101626						10	4.31	8.23	7.28	87.4	0.28	3.4	0.7	8.4	0.2	0.6	118	0.36	82.6	27.4	331	13.4	219	10.9	7.3	1.5	2.5	4.8	58	1.64	22	36	257	14	12	276
FK032	2022/12/19	5	9.8	0.681	1.96	0.1362	2238	5.71×10^6	22.5		70.5	0.027801418	0.001931915						10	2.74	14.48	12.2	84.2	0.88	6.1	1.31	9	0.1	0.6	82	0.25	91.2	29.9	328	12.8	287	9.9	5.1	4.5	1.6	3.5	59	1.68	22	37	343	12	13	288
FK033	2022/12/19	5.5	15.1	0.482	2.745454545	0.087636364	1275	3.25×10^6	22.5		72.3	0.037973092	0.001212121				40			2.61	5.61	4.11	73.3	0.99	17.6	0.46	8.2	0.2	0.7	87	0.27	103.8	33.3	321	15.2	153	10.9	9.5	5.1	3.4	6.1	61	1.54	24	37	336	32	15	456
FK034	2023/2/13	2	10.1	0.188	5.05	0.094	1228	3.14×10^6	11.25		63.35	0.079715864	0.00148382						5	3.49	8.55	6.65	77.8	0.47	5.5	1.03	12	0.01	0.39	98	0.29	84	28.1	334	13.4	174	9.6	13.5	7	6.7	6.8	60	1.4	25	35	295	19	15	490
FK035	2023/2/10	8	25.4	1.73	3.175	0.21625	2865	7.30×10^6	67.5		32.8	0.09679878	0.006592988				20		10	2.93	7.68	6.15	80.1	0.7	9.1	0.82	10.7	0.1	0	84	0.27	90.8	28.7	316	14.2	232	11.2	8.3	3.4	2.5	5.8	72	1.88	25	47	217	7	8	287
FK036	2023/2/15	6	7.4	0.142	1.233333333	0.023666667	818	2.09×10^6	22.5		46.75	0.026381462	0.000506239						10	3.36	10.79	8.42	78	1.25	11.6	0.91	8.4	0.3	1.7	91	29.9	89	27.1	304	15.9	297	10	5.5	2.6	2.2	3.3	58	1.64	22	36	159	8	8	220
FK037	2023/3/17	6.5	11.3	0.255	1.738461538	0.039230769	1625	3.51×10^6	22.5		72	0.024145299	0.000544872				40		10		4.6	2.03								83	26.7					239		5.5		1.3	3.6	49			31		30	13	217
FK038	2023/3/29	2.5	11.2	0.322	4.48	0.1288	1517	3.87×10^6	11.25		63.1	0.070998415	0.002041204						15		8.4	6.61								84	24.8					184		5.6		2.3	3.3	58			37		38	29	133
FK039	2023/3/29	7	12.5	0.986	1.785714286	0.140857143	3053	7.8×10^6	22.5		65.25	0.027367269	0.00215873		720						8.96	7.6								93	29.8					141		11.8		4.3	7.5	57					18	16	286
FK040
FK041	2023/4/26	4.5	24.9	2.48	5.533333333	0.551111111	5642	1.44×10^7	45		71.25	0.077660819	0.007734893	1							13.94	12.25								94	24.6					116		9.9		3	6.9	56					9	13	621
FK042					#DIV/0!	#DIV/0!
FK043	2023/5/17	8	8.8	0.402	1.1	0.05025	3877	1×10^6	45		76.4	0.014397906	0.000657723	1.5							16.8	11.95								106	31.8					272		9.3		3.2	6.1	72					54	19	196
FK044	2023/5/26	2	11.4	0.173	5.7	0.0865	771	1.97×10^6	11.25		55.5	0.102702703	0.001558559	0.5			20				3.74	2.79								98	29.6					149		22		8.9	12.2	54					140	34	243
FK045	2023/6/30	3.5	17.8	0.161	5.085714286	0.046	567	1.44×10^6	22.5		80.25	0.063373387	0.000573209	1.5							7.33	4.81								85	25					144		11.1		5.7	5.4	48					51	32	240
FK046	2023/7/28	3.5	12.9	0.288	3.685714286	0.082285714	1240	3.16×10^6	22.5		53.9	0.068380599	0.001526637		720		10				7.41	6.69	90.3	0.06	0.8	0.66	8.9	0	0	92	27.2	93.2	31.5	338	48.2	55	13.8	8.3		5.5	2.8	42					10	21	319
FK047	2023/8/25	2.5	18.5	0.249	7.4	0.0996	793	2.02×10^6	11.25		58	0.127586207	0.001717241								5.33	4.92	92.3	0.08	1.5	0.33	6.2	0	0	82	27.1	79.7	24	303	42.9	159	11.4	7.9		2.3	5.6	60					11	10	404
FK048	2023/8/25	3.5	10.3	0.171	2.942857143	0.048857143	883	6.74×10^6	22.5		70	0.042040816	0.000697959				40				5.7	5.02	88.1	0.19	3.3	0.48	8.4	0.2	0	82	25	96.2	31.5	328	41.9	94	10。3	7.5		2.9	4.6	62					10	11	536
FK049	2023/9/8	5.5	10.5	1.61	1.909090909	0.292727273	4530	1.16×10^7	11.25		50	0.038181818	0.005854545		720		20				6.71	5.51	82.1	0.53	7.9	0.5	7.5	0.3	2.2	102	31.7	98.8	31.8	322	47.8	168	11.7	10.8		3.4	7.4	60					30	15	144
FK050	2023/9/8	2	15.1	2.77	7.55	1.385	5062	1.29×10^7	11.25		43.05	0.175377468	0.032171893				7.5				7.27	5.38	74.1	0.91	12.5	0.94	12.9	0.1	0.4	66	20.9	89.3	28.2	316	42.5	190	9.5	5.9		2.2	3.7	62					11	10	129
FK051	2023/9/8	3	14.2	1.67	4.733333333	0.556666667	4556	1.17×10^7	11.25		40.5	0.116872428	0.013744856				20				7.57	6.33	83.7	0.26	3.4	0.95	12.5	0	0.4	97	27.9	93.6	32.6	348	46.6	199	10.5	12.2		4.7	7.4	59					37	32	103
FK052	2023/9/15	2.5	12.8	0.107	5.12	0.0428	765	1.95×10^6	22.5		50	0.1024	0.000856	1			10				5.24	3.54	67.5	0.56	10.7	0.7	13.4	0.2	8.2	85	27.6	93.6	28.8	308	60.4	195	12	7.4		3	4.4	56					10	7	349
FK053	2023/9/22	5.5	9.3	0.997	1.690909091	0.181272727	3951	1.01×10^7	45		77.5	0.021818182	0.002339003				20				7.11	5.77	81.2	0.55	7.7	0.67	9.4	0.03	0.09	72	21.7	90	29.9	332	47.7	174	10.1	6.5		2.6	3.9	53					41	19	392
FK054	2023/9/27	5.5	12.3	0.104	2.236363636	0.018909091	560	1.43×10^6	22.5		57.4	0.038961039	0.000329427		360		10				4.9	3.71	75.7	0.53	10.8	0.49	10	0.2	3.3	131	39.5	88.6	29.4	332	43.3	138	9.5	11.7		3.4	8.3	56					20	15	190
FK055	2023/9/27	7	15.4	0.599	2.2	0.085571429	2338	5.97×10^6	22.5		65.2	0.033742331	0.001312445		900						13.76	11.85	86.1	0.47	3.4	1.21	8.8	0.3	1.4	104	31.6	89.8	29.5	329	44.8	191	10.7	8.1		2.1	6	49					35	18	241
FK056	2023/9/27	1.5	11.7	0.731	7.8	0.487333333	3124	7.99×10^6	22.5		48.4	0.161157025	0.010068871						10		13.44	12.61	93.9	0.15	1.1	0.55	4.1	0.1	0.8	94	27.8	102.2	34.6	338	46.6	267	11.2	10.1		1.8	8.3	63					15	13	125
FK057	2023/10/25	1	16.8	0.789	16.8	0.789	3359	8.56×10^6	11.25		63	0.266666667	0.01252381	1.25					10		8.71	6.86	78.8	1.27	14.6	0.56	6.4	0.02	0	134	44.7	88	26.4	300	44.1	170	12.1	8.4		3.2	5.2	61					16	12	254
FK058	2023/10/25	3	9.6	0.441	3.2	0.147	1827	4.65×10^6	22.5		55.3	0.057866184	0.002658228						10		5.65	4.71	83.3	0.15	2.7	0.78	13.8	0	0.2	61	19.9	88.4	27.1	307	49.6	139	11.8	9.2		3.1	6.1	59					26	18	233
FK059
FK060
[truncated: 11 more columns]
