# Supplementary material for: Comparing tacrolimus level monitoring in peripheral blood mononuclear cells and whole blood within one year after kidney transplantation: a single-center, prospective, observational study
Source: Front Pharmacol. 2025 Jun 11;16:1622702. doi: 10.3389/fphar.2025.1622702 (PMC12187596; doi:10.3389/fphar.2025.1622702)
Supplement: Supplementary file 6 [file DataSheet2.csv]

Number	Transplant time	Tac(mg)	TAC level in Whole Blood(ng/ml)	TAC level in PBMC(ng/ml)	C0/D	C0/D（PBMC）	count	concentration(cells/ml)	Wuzhi capsule（mg）11.25mg	WXDW	weight(kg)	C0/D/W	(PBMC)C0/D/WB	MMF(g)	Novartis Pharma GmbH(mg)	Asahi Kasei Pharma Corporation(mg)50mg/1粒	PFIZER SA(mg)	Methylprednislolne tablets(mg)	Predni sone acetate(mg)	RBC count(*10^12/L)	WBC count(*10^9/L)	NEUT count(*10^9/L)	NEUT(%)	Lymphocyte count(*10^9/L)	Lymphocyte(%)	monocytes count(*10^9/L)	monocytes(%)	basephils(%)	eosinophils(%)	HGB(g/L)	HCT	MCV(%)	MCH(pg)	MCHC(g/L)	RDW(fL)	MPV count(*10^9/L)	MPC(fL)	TBil(μmol/L)	BA(μmol/L)	DBil(μmol/L)	IBil(μmol/L)	TP(g/L)	A/G ratio	Globulion(g/L)	Albumin(g/L)	prealbumin(g/L)	ALT(U/L)	AST(U/L)	uric acid(μmol/L)
FK001	2021/11/5	2	13.3	0.518	6.65	0.259	2556	6.50×10^6	16.875		29.95	0.222036728	0.008647746							3.36	9.02	5.67	63	2.14	23.7	0.96	10.6	0.4	2.3	99	0.29	86.3	29.5	341	13.1	320	9.2	3.9	9.7	1.1	2.8	65	1.71	24	41	214	17	20	319
FK002	2021/11/17	4	19.4	0.463	4.85	0.11575	2825	7.17×10^6	22.5		43.7	0.110983982	0.002648741						10	2.96	10.92	6.33	58	3.76	34.4	0.68	6.2	0.5	0.9	86	0.28	93.9	29.1	309	16.2	313	9.6	3.1	7	0.8	2.3	66	1.87	23	43	315	11	12	295
FK003	2021/11/17	3	24.7	0.844	8.233333333	0.281333333	2735	6.95×10^6	22.5		23.25	0.354121864	0.012100358							2.59	13.13	9.33	71	2.48	18.9	1.09	8.3	0.2	1.6	74	0.24	93.4	28.6	306	13.7	528	9.6	5.7	6.1	1.7	4	63	1.74	23	40	219	14	16	199
FK004	2021/11/24	8	14.7	0.105	1.8375	0.013125	528	1.34×10^6	22.5		73.01	0.025167785	0.00017977				40			3.22	10.8	8.49	78.6	1.53	14.2	0.67	6.2	0.1	0.9	91	0.29	89.4	28.3	316	14.1	273	10	5.1	15.8	1.9	3.2	66	1.64	25	41	240	10	12	339
FK005	2021/11/22	2.5	17.1	0.0666	6.84	0.02664	498	1.26×10^6	22.5		56	0.122142857	0.000475714						10	3.6	7.86	5.61	71.4	1.41	17.9	0.69	8.8	0.5	1.4	107	0.33	91.4	29.7	325	15.4	239	9.6	6	2.7	2.4	3.6	57	1.48	23	34	271	6	10	212
FK006	2021/11/29	3.5	16.5	0.42	4.714285714	0.12	2479	6.29×10^6	22.5		20.5	0.229965157	0.005853659				120			2.65	6.11	2.11	34.5	3.29	53.8	0.59	9.7	0.5	1.5	75	0.26	98.1	28.3	288	17.5	310	10.4	3	5.5	0.8	2.2	58	1.76	21	37	237	6	11	300
FK007	2021/11/26	2	13.3	0.722	6.65	0.361	2502	6.39×10^6	33.75		46.65	0.142550911	0.007738478						10	4.48	19.53	16.58	84.8	0.66	3.4	2.08	10.7	0.4	0.7	136	0.41	92.4	30.4	329	13.3	263	11.7	6.2	8.4	2	4.2	75	1.5	30	45	307	26	22	480
FK008	2021/12/1	3	18.8	1.84	6.266666667	0.613333333	4651	1.18×10^7	22.5		20.8	0.301282051	0.029487179							3.5	12.08	8.65	71.6	2.09	17.3	0.95	7.9	0.3	2.9	97	28.8	82.3	27.7	337	37	406	9	7.7		2.6	3.8	66.3	1.9	23.23	43.07	226	10	21	263
FK009	2021/12/22	5	8.2	0.347	1.64	0.0694	1565	3.98×10^6	45		72.5	0.02262069	0.000957241						20	2.39	6.35	5.15	81	0.27	4.3	0.88	13.9	0	0.8	75	0.22	92.5	31.4	339	14.2	146	11	9	2.4	3.6	5.4	60	1.73	22	38	278	28	12	272
FK010	2021/12/29	5	14.4	0.888	2.88	0.1776	3766	9.63×10^6	22.5		62.5	0.04608	0.0028416							3.01	9.32	7.51	80.6	0.43	4.6	1.06	11.4	0.2	3.2	92	0.31	102	30.6	300	14	223	12.4	7.4	7.3	1.9	5.5	55	1.2	25	30	188	8	9	282
FK011	2022/1/5	2	17.4	0.659	8.7	0.3295	3125	7.94×10^6	11.25		30.5	0.285245902	0.010803279							3.46	6.08	3.45	56.7	1.73	28.5	0.55	9	0.5	5.3	99	0.31	89	28.6	321	13.5	352	9.1	5.4	2.9	1.8	3.6	68	2.09	22	46	238	20	15	355
FK012	2022/1/14	2.5	12.9	0.347	5.16	0.1388	3296	8.40×10^6	11.25		47.6	0.108403361	0.002915966							3.55	4.55	2.94	64.6	1.11	24.4	0.46	10.1	0.2	0.7	114	0.35	98.9	32.1	325	11.7	123	10.9	12.1		2.2	9.9	73	1.43	30	43		9	11	232
FK013	2022/1/13	1.5	14.4	0.969	9.6	0.646	5746	1.47×10^7	22.5		19.65	0.488549618	0.032875318						10	2.89	13.87	7.92	57.2	4.4	31.7	1.44	10.4	0.1	0.6	90	0.29	99	31.1	315	18.1	417	10.6	10	4.6	2	8	70	2.04	23	47	524	31	15	114
FK014	2022/3/7	5.5	11.1	0.248	2.018181818	0.045090909	1788	4.54×10^6	22.5		41.7	0.048397646	0.001081317						10	2.3	7.73	5.39	69.8	1.75	22.6	0.51	6.6	0.1	0.9	80	0.24	102.2	34.8	340	17.1	206	10	7.5	16.8	1.7	5.8	59	1.68	22	37	361	21	13	285
FK015	2022/4/6	3	11.2	0.499	3.733333333	0.166333333	3343	8.53×10^6	22.5		65.5	0.056997455	0.00253944						5	3.64	12.18	9.59	78.7	2.13	17.5	0.44	3.6	0.2	0	109	0.35	95.1	29.9	315	13	243	10.8	25.3	5.1	10.5	14.8	65	1.5	26	39	303	24	12	316
FK016	2022/6/1	3.5	11.3	0.212	3.228571429	0.060571429	1050	2.68×10^6	22.5		47.3	0.068257324	0.00128058							2.6	6.41	5.25	81.9	0.32	5	0.56	8.7	0.2	4.2	82	0.28	105.8	31.5	298	15	301	10.8	6.7	3.1	2.3	4.4	59	1.57	23	36	210	18	19	310
FK017	2022/6/1	3.5	18.7	0.565	5.342857143	0.161428571	2134	5.44×10^6	22.5		41.9	0.12751449	0.003852711						5	2.87	9.19	9.87	80		6		8	0	2	89	0.28	98.6	31	314	16.4	278	.9.9	6.8	3.8	2.6	4.2	61	1.77	22	39	265	11	15	326
FK018	2022/7/13	6	15.3	0.478	2.55	0.079666667	1069	2.72×10^6	22.5		88.3	0.028878822	0.000902227						5	3.6	7.39	6.05	82	0.55	7.4	0.6	8.1	0.1	2.4	104	0.33	91.1	28.9	317	14.6	155	9.8	8.9	3.5	3.9	5	65	1.71	24	41	254	14	10	287
FK019	2022/7/24	3	19.4	1.42	6.466666667	0.473333333	2879	7.34×10^6	22.5		67.8	0.095378564	0.006981318							2.66	8.06	6.46	80.3	0.64	7.9	0.68	8.4	0.1	3.3	84	0.26	97	31.6	326	14.8	256	9.4	5.5	10.2	1.9	3.6	65	1.41	27	38	239	29	17	423
FK020	2022/8/1	7.5	14	0.717	1.866666667	0.0956	3036	7.72×10^6	22.5		30.3	0.061606161	0.003155116						15	2.83	7.73	4.53	58.7	2.43	31.4	0.62	8	0.1	1.8	87	0.28	99.3	30.7	310	13	249	8.7	5.4	8.1	1.5	3.9	55	1.89	19	36	313	14	14	257
FK021	2022/8/31	2.5	4.9	0.205	1.96	0.082	2467	6.29×10^6	5.625		31.8	0.06163522	0.002578616							3.17	8.24	7.14	86.6	0.31	3.8	0.6	7.3	0.1	2.2	97	0.28	88	30.6	348	12.9	308	11.6	3.5	3.8	0.8	2.7	62	1.82	22	40	359	6	13	419
FK022	2022/9/16	3.5	13.1	0.532	3.742857143	0.152	2122	5.41×10^6	22.5		68.9	0.054323035	0.002206096						5	2.7	7.36	6.22	84.6	0.29	3.9	0.64	8.7	0.1	2.7	75	0.23	86.3	27.8	322	15	230	11.3	6.1	9.8	2.4	3.7	57	1.59	22	35	240	4	10	452
FK023	2022/9/16	2.25	14.9	1.2	6.622222222	0.533333333	2547	6.5×10^6	22.5		54.2	0.122181222	0.009840098						10	2.26	15.29	13.96	91.2	0.36	2.4	0.88	5.8	0.1	0.5	78	0.23	100	34.5	345	14.1	243	11.8	4.6	2.1	1.4	3.2	53	1.52	21	32	301	5	10	663
FK024	2022/10/12	2	12.1	0.365	6.05	0.1825	1632	4.16×10^6	22.5		30.5	0.198360656	0.005983607							3.17	7.65	2.96	77.8	0.7	9.2	0.59	7.7	0.3	5	101	0.32	99.4	31.9	321	17.3	206	11.3	6.5	5.5	1.6	4.9	61	1.44	25	36	166	11	14	151
FK025	2022/10/26	4	11.2	1.03	2.8	0.2575	5128	1.31×10^7	22.5		66.2	0.042296073	0.003889728						5	3.38	12.78	10.49	82	1.15	9	0.97	7.6	0.2	1.2	104	0.3	89.3	30.8	344	13	184	11.5	12.3	3.9	3.9	8.4	58	2.05	19	39	215	27	15	204
FK026	2022/10/26	6	14.1	0.936	2.35	0.156	4138	1.05×10^7	22.5		64	0.03671875	0.0024375						20	3.71	11.98	8.67	72.4	2.28	19	0.9	7.5	0.2	0.9	105	0.33	88.1	28.3	321	12.9	268	11	7.6	2.5	2.5	5.1	65	1.5	26	39	353	56	17	330
FK027	2022/11/2	4.5	10.5	0.378	2.333333333	0.084	1843	4.7×10^6	22.5		56.6	0.041224971	0.001484099							2.9	6.16	5.09	82.6	0.35	5.7	0.47	7.6	0.5	3.6	93	0.28	97.2	32.1	330	16.2	268	10.5	10.1	5.4	3	7.1	64	1.67	24	40	291	16	17	323
FK028	2022/11/2	4.5	13.6	1.27	3.022222222	0.282222222	5617	1.43×10^7	22.5		65.4	0.046211349	0.004315324						10	3.61	15.09	11	72.9	2.72	18	1.06	7	0.3	1.8	115	0.35	96.1	31.9	331	13.2	264	10.4	7.7	3.5	2.9	4.8	66	1.44	27	39	251	42	18	249
FK029	2022/11/2	1.5	17.9	0.888	11.93333333	0.592	3218	8.17×10^6	22.5		43	0.27751938	0.013767442							2.93	8.83	5.08	57.6	2.6	29.4	0.85	9.6	0.2	3.2	87	0.26	90.1	29.7	330	13.6	238	9.1	3.6	7	1.3	2.3	65	1.95	22	43	216	10	11	546
FK030	2022/11/16	3.5	25.4	0.548	7.257142857	0.156571429	1650	4.20×10^6	22.5		67.3	0.107832732	0.00232647							2.89	8	5.15	64.3	2.08	26	0.6	7.5	0.4	1.8	89	0.26	91	30.8	338	12.3	267	10	5.3	8.5	1.7	3.6	67	1.16	31	36	201	31	14	397
FK031	2022/11/30	2.5	13.8	0.352	5.52	0.1408	1110	2.83×10^6	22.5		61.3	0.09004894	0.0022969						5	4.33	8.37	7.1	84.7	0.35	4.2	0.75	9	0.4	1.7	118	0.36	83.8	27.3	325	14	184	11.5	6.7	3.2	2.9	3.8	70	1.92	24	46	284	12	15	392
FK032	2022/12/30	6	11.2	0.172	1.866666667	0.028666667	825	2.10×10^6	22.5		67.9	0.027491409	0.000422189						10	2.99	5.46	4.29	78.6	0.53	9.7	0.61	11.2	0	0.5	90	0.28	93	30.1	324	16.4	181	9.4	5.1	1.9	1.7	3.4	58	1.52	23	35	243	54	31	277
FK033	2022/12/30	3	15.4	0.336	5.133333333	0.112	524	1.33×10^6	22.5		69.2	0.074181118	0.001618497						10	3.39	4.53	3.08	68.1	0.98	21.6	0.4	8.8	0.2	1.3	108	0.36	104.7	31.9	304	14.9	183	11	7.1	9.2	2.2	4.9	71	1.54	28	43	320	19	11	354
FK034	2023/2/17	3	9	0.248	3	0.082666667	1936	4.84×10^6	11.25		63.4	0.047318612	0.001303891						5	3.35	7.66	6.1	79.7	0.47	6.1	0.6	7.8	0.3	6.1	93	28.6	85.4	27.8	325	13.5	324	9.9	10.8	5.8	4.4	6.4	61	1.35	26	35	294	14	19	368
FK035	2023/2/17	6.5	17	0.415	2.615384615	0.063846154	1041	2.65×10^6	45		32.8	0.079737336	0.001946529						5	2.81	7.36	5	68	1.74	23.6	0.48	6.5	0.1	1.8	81	25.9	92.2	28.8	313	14.6	155	11.6	4.9	4.1	1.4	3.5	60	1.86	21	39	225	4	10	308
FK036	2023/2/22	5	18.4	0.256	3.68	0.0512	861	2.19×10^6	67.5		47	0.078297872	0.001089362		720				5	3.45	6.11	4.41	72.2	1.12	18.3	0.41	6.7	0.8	2	95	30.4	88.1	27.5	313	16.9	358	9.9	4.2	5.7	1.1	3.1	64	1.29	28	36	161	23	19	255
FK037	2023/3/24	6.5	13.7	0.367	2.107692308	0.056461538	2183	5.56×10^6	22.5		64	0.032932692	0.000882212				280		5		8.79	6.42								99	32.5					348		6.4		1.2	5.2	74		44			11	15	348
FK038	2023/4/7	2	8.4	0.175	4.2	0.0875	1177	3×10^6	11.25		60.7	0.069192751	0.001441516						15		6.32	4.95								92	28					212		9.6		3.6	6	69		43			22	14	274
FK039	2023/4/7	4.5	10.1	0.256	2.244444444	0.056888889	1558	3.98×10^6	22.5		63.5	0.035345582	0.000895888		720						8.09	6.83								92	29.3					137		7.5		3	4.5	57					12	10	293
FK040	2023/4/28	6	14.2	0.252	2.366666667	0.042	1499	3.82×10^6	22.5		49.7	0.047619048	0.00084507	0.5					5		5.39	4.55								72	22.2					249		10.6		3.1	7.5	59					10	15	502
FK041	2023/5/8	4.5	13.5	0.159	3	0.035333333	569	1.45×10^6	45		70.9	0.042313117	0.000498354	1					10		4.35	3.46								78	23.9					163		8.5		3	5.5	58					32	19	269
FK042
FK043	2023/5/22	8	12.3	0.336	1.5375	0.042	2419	6.15×10^6	45		76	0.020230263	0.000552632	1.5					5		12.4	8.81								105	31.2					267		10.1		3.2	6.9	66					27	14	305
FK044	2023/5/31	2	11.4	0.0567	5.7	0.02835	429	1.1×10^6	11.25		56.5	0.100884956	0.00050177	0.5			20				5.62	4.71								98	30.6					158		19.8		7.6	13.1	58					190	27	262
FK045	2023/7/5	3	18.8	0.233	6.266666667	0.077666667	1019	2.59×10^6	22.5		70	0.08952381	0.001109524	1.5							6.07	3.83								93	28.2					151		9.2		4.2	5	63					27	17	314
FK046	2023/8/2	2.5	18.8	0.276	7.52	0.1104	998	2.55×10^6	22.5		55.3	0.135985533	0.001996383		720				10		6.53	5.8	88.8	0.19	2.9	0.53	8.1	0	0.2	80	24.3	96.4	31.7	329	51.5	126	13.1	9.7		6.2	3.5	40					18	20	406
FK047	2023/9/1	4	12	0.273	3	0.06825	742	1.89×10^6	11.25		58.3	0.051457976	0.001170669				40				7.62	7.16	94	0.08	1	0.37	4.9	0.1	0	75	24.9	85.6	24.3	301	48.8	388	11	4.1		1.6	2.5	62					13	15	464
FK048	2023/9/1	6	15.2	0.162	2.533333333	0.027	803	2.04×10^6	22.5		72.45	0.034966644	0.000372671				40				8.5	7.24	85.2	0.34	4	0.74	8.7	0.2	1.9	80	23.8	94.8	31.9	336	42.8	215	9.8	5.3		2.4	2.9	62					13	13	406
FK049	2023/9/18	5	11.5	0.272	2.3	0.0544	1365	3.47×10^6	22.5		51	0.045098039	0.001066667		720						6.6	5.37	81.3	0.63	9.5	0.48	7.3	0.5	1.4	109	33.7	99.7	32.2	323	48	264	9.2	12.3		2.3	10	66					13	16	276
FK050	2023/9/15	2.5	19.1	0.443	7.64	0.1772	1527	3.89×10^6	11.25		43	0.177674419	0.00412093						7.5		10.67	8.18	76.7	1.13	10.6	1.24	11.6	0.7	0.4	86	28.7	96.3	28.9	300	62.9	307	9	6.2		2	4.2	66					9	10	294
FK051	2023/9/15	2	18.7	0.344	9.35	0.172	1403	3.56×10^6			40.9	0.228606357	0.004205379		360				10		9.06	7.03	77.6	0.73	8.1	0.91	10	0.3	4	98	28.4	94	32.5	345	48.9	264	8.7	5.9		2.1	3.8	66					38	38	252
FK052	2023/9/20	2.5	11.4	0.254	4.56	0.1016	2272	5.78×10^6	22.5		53	0.086037736	0.001916981	1					7.5		4.85	3.01	62	0.9	18.6	0.48	9.9	1.9	7.6	80	26.6	95.7	28.8	301	66.5	177	11.4	6.8		4	2.8	63					42	23	325
FK053	2023/9/27	2.5	16.7	0.246	6.68	0.0984	994	2.54×10^6	45		77.5	0.086193548	0.001269677				40		5		8.51	6.92	81.3	0.6	7.1	0.8	9.6	0.2	1.8	64	20.3	92.3	29.1	315	49.5	235	10.1	6.3		2.5	3.8	58					11	12	420
FK054	2023/10/9	3.5	17.5	0.127	5	0.036285714	612	1.55×10^6	22.5		54.4	0.091911765	0.000667017		720				10		4.22	3.03	71.8	0.63	14.9	0.32	7.6	0.7	5	132	41	89.7	28.9	322	45.1	146	9.4	11		3.2	7.8	59					8	9	414
FK055	2023/10/9	7	13.3	0.365	1.9	0.052142857	1521	3.87×10^6	28.125		63.7	0.029827316	0.000818569		630						6.57	4.83	73.5	0.88	13。4	0.76	11.6	0.3	1.2	103	32	93	29.9	322	57.1	163	10.7	8.9		2.8	6.1	56					33	14	251
FK056	2023/10/10	2.5	15.4	0.222	6.16	0.0888	788	2.01×10^6	1.5		48	0.128333333	0.00185		720				2.5		6.25	5.36	85.7	0.33	5.3	0.37	5.9	0.5	2.6	114	35.6	103.8	33.2	320	51.9	218	10.1	18.5		2.1	16.4	70					14	20	368
FK057	2023/10/30	1	13.5		13.5	0	2028	5.21×10^6	11.25		63	0.214285714	0	1					7.5		11.27	8.79	78	1.7	15.1	0.7	6.2	0.1	0.6	141	47.4	88.4	26.3	297	45.6	201	12.8	9.1		3.6	5.5	67					16	14	408
FK058	2023/10/30	2	17.6		8.8	0	619	1.58×10^6	22.5		52.75	0.166824645	0						7.5		5.76	4.67	81.1	0.38	6.6	0.63	10.9	0.2	1.2	75	24.6	91.8	28	305	60.4	144	11.9	9.8		4.1	5.7	70					19	15	403
FK059
FK060
[truncated: 11 more columns]
